# Supplementary material for: Transcriptional Profile Associated with Clinical Outcomes in Metastatic Hormone-Sensitive Prostate Cancer Treated with Androgen Deprivation and Docetaxel
Source: Cancers (Basel). 2022 Sep 29;14(19):4757. doi: 10.3390/cancers14194757 (PMC9564355; doi:10.3390/cancers14194757)
Supplement: Supplementary file 1 [file cancers-14-04757-s001.zip]

Archive with 2 entries (2 files):
- Supplementary Figures_PROOFS.pdf
- Supplementary_Tables_PROOFS.xlsx
