# Supplementary material for: Transcriptional Profile Associated with Clinical Outcomes in Metastatic Hormone-Sensitive Prostate Cancer Treated with Androgen Deprivation and Docetaxel
Source: Cancers (Basel). 2022 Sep 29;14(19):4757. doi: 10.3390/cancers14194757 (PMC9564355; doi:10.3390/cancers14194757)
Supplement: Supplementary file 1 [file cancers-14-04757-s001.zip › Supplementary_Tables_PROOFS.xlsx]

## Sheet: Table S1
Supplementary Table S1: Customized gene expression nCounter panel.
Signature classification group	Gene name ID	Accession code
AR	KLK3	NM_001648.2
AR	MAF	NM_005360.4
AR	CD200	NM_005944.5
AR	CENPN	NM_018455.4
AR	EAF2	NM_018456.4
AR	ELL2	NM_012081.5
AR	FKBP5	NM_001145775.1
AR	GLRA2	NM_001118885.1
AR	GNMT	NM_018960.4
AR	HERC3	NM_001271602.1
AR	KLK2	NM_005551.3
AR	MAN1A1	NM_005907.2
AR	MAPRE2	NM_001143827.2
AR	MED28	NM_025205.3
AR	MPHOSPH9	NM_022782.3
AR	NKX3-1	NR_046072.1
AR	PIP4K2B	NM_003559.4
AR	PMEPA1	NM_199171.2
AR	TMPRSS2	NM_005656.2
AR	TNK1	NM_003985.1
AR	ZBTB10	NM_023929.3
AR	PTGER4	NM_000958.2
AR	NNMT	NM_006169.2
AR	ABCC4	NM_005845.3
AR	MYC	NM_002467.3
AR	ACSL3	NM_203372.1
AR	ADAM7	NM_003817.2
AR	C1orf116	NM_023938.4
AR	AR	NM_000044.4
AR	ARV7	NM_001348061.1
AR	FOXA1	NM_004496.2
ESR	ESR1	NM_000125.3
ESR	ESR2	NM_001040275.1
TSG; Cell cycle	RB1	NM_000321.2
TSG; Cell cycle	TP53	NM_000546.2
TSG; Cell cycle;PI3K pathway	PTEN	NM_000314.3
Cell cycle	CCNB1	NM_031966.2
Cell cycle	CDKN1B	NM_004064.2
Cell cycle	S100A4	NM_002961.2
Cell cycle	TXNIP	NM_006472.1
PI3K pathway	PIK3CA	NM_006218.3
PI3K pathway	AKT1	NM_005163.2
PI3K pathway	FOXO1	NM_002015.3
PI3K pathway	FOXO3	NM_001455.2
PI3K pathway	PIK3CB	NM_006219.1
PI3K pathway	PIK3R1	NM_181504.2
NE	IL6	NM_000600.4
NE	AURKA	NM_003600.2
NE	CHGA	NM_001275.3
NE	MYCN	NM_005378.4
NE	SYP	NM_003179.2
NE	PSCA	NM_005672.4
NE	HOXB13	NM_006361.5
NE	DNMT1	NM_001379.2
NE	BRINP1	NM_014618.2
NE	SEM1	NM_001201451.1
NE	GNAO1	NM_020988.2
NE	KCNB2	NM_004770.2
NE	KCND2	NM_012281.2
NE	CARMIL3	NM_138360.3
NE	MAP10	NM_019090.2
NE	NRSN1	NM_080723.4
NE	PCSK1	NM_000439.3
NE	PROX1	NM_002763.3
NE	RGS7	NM_002924.2
NE	SCG3	NM_013243.2
NE	SEC11C	NM_033280.2
NE	SEZ6	NM_001098635.1
NE	ST8SIA3	NM_015879.2
NE	SVOP	NM_018711.2
NE	SYT11	NM_152280.4
NE	CATSPERB	NM_024764.2
NE	EFNA4	NM_005227.2
NE	KLK4	NM_004917.3
NE	LMAN1L	NM_021819.2
NE	OPHN1	NM_002547.2
NE	PIEZO1	NM_001142864.1
NE	PRR5-ARHGAP8	NM_181334.5
NE	RAB27B	NM_004163.4
NE	RGS10	NM_001005339.1
NE	RIPK2	NM_003821.5
NE	SLC25A37	NM_016612.2
NE	SLC44A4	NM_032794.1
NE	TC2N	NM_152332.4
NE	UPK2	NM_006760.3
NE	CCND1	NM_053056.2
NE; EMT	VIM	NM_003380.4
NE; EMT	ARHGAP8	NM_001017526.1
NE; EMT	EVPL	NM_001988.2
NE; EMT	EPN3	NM_017957.2
NE; Stemness	EZH2	NM_001203247.1
EMT	AXL	NM_001278599.1
EMT	CDH1	NM_001317184.1
EMT	ZEB1	NM_001128128.2
EMT	NDRG1	NM_001135242.1
EMT	CDS1	NM_001263.3
EMT	CDH3	NM_001793.3
EMT	IRF6	NM_006147.2
EMT	ST14	NM_021978.3
EMT	GRHL2	NM_024915.3
EMT	RAB25	NM_020387.3
EMT	FBN1	NM_000138.4
EMT	MMP2	NM_004530.2
EMT	CTNNB1	NM_001098210.1
EMT	EMP3	NM_001425.2
EMT	MARVELD3	NM_001017967.3
EMT	OCLN	NM_002538.3
EMT	ZEB2	NM_001171653.1
EMT	ANXA9	NM_003568.2
EMT	SNAI1	NM_005985.2
EMT	TWIST1	NM_000474.3
EMT	CD99L2	NM_134446.3
EMT	ITGA5	NM_002205.2
EMT	SYDE1	NM_033025.4
EMT	OVOL2	NM_021220.2
EMT	TMEM125	NM_144626.1
EMT	CLDN7	NM_001307.3
EMT	BICDL2	NM_001103175.1
EMT	TMC4	NM_144686.1
EMT	OVOL1	NM_004561.3
EMT	C1orf210	NM_182517.2
EMT	BSPRY	NM_017688.2
EMT	ST3GAL2	NM_006927.3
EMT	FOXC2	NM_005251.2
EMT	SNAI2	NM_003068.4
EMT	ITGB6	NM_000888.3
EMT	MMP3	NM_002422.3
EMT	MMP9	NM_004994.2
EMT	SOX10	NM_006941.3
EMT	GCLC	NM_001498.2
EMT	DSP	NM_001008844.1
EMT; Stemness	EPCAM	NM_002354.1
EMT	ESRP1	NM_001034915.2
EMT	CDH2	NM_001792.4
EMT	CST6	NM_001323.3
EMT	FN1	NM_212482.2
EMT	HTRA1	NM_002775.4
EMT	LAMC2	NM_005562.2
EMT	SERPINB5	NM_002639.4
EMT	TACSTD2	NM_002353.2
EMT	TGFBR3	NM_003243.4
EMT	SMAD2	NM_005901.5
EMT	SMAD3	NM_005902.3
EMT	SMAD4	NM_005359.5
Stemness	CD24	NM_013230.2
Stemness	CD44	NM_000610.3
Stemness	LIN28A	NM_024674.4
Stemness	LIN28B	NM_001004317.2
Stemness	MELK	NM_014791.2
Stemness	SOX2	NM_003106.2
Stemness	ALDH1A1	NM_000689.3
Stemness	PROM1	NM_006017.1
Stemness	ALCAM	NM_001627.3
Stemness	ITGA2	NM_002203.2
Stemness	ITGA6	NM_000210.1
Stemness	KIT	NM_000222.1
Stemness	CXCR4	NM_003467.2
Stemness	KRT5	NM_000424.2
Stemness	ABCG2	NM_001257386.1
Stemness	TGM2	NM_004613.2
Immune (NFKB Pathway)	REL	NM_002908.2
Immune (NFKB Pathway)	RELA	NM_021975.3
Immune (NFKB Pathway)	BCL2A1	NM_004049.2
Immune (NFKB Pathway)	NFKB1	NM_003998.3
Immune	CTLA4	NM_005214.3
Immune	PDCD1	NM_005018.1
Immune	CD274	NM_014143.3
Immune	TIMP2	NM_003255.4
Immune (Inflammation)	CXCL8	NM_000584.3
Notch pathway	NOTCH2	NM_024408.3
Notch pathway	NOTCH4	NM_004557.3
Notch pathway	HEY1	NM_012258.3
Hedgehog pathway	GLI1	NM_005269.1
Hedgehog pathway	GLI2	NM_005270.4
DNA Damage Response	BRCA2	NM_000059.3
DNA Damage Response	ATM	NM_000051.3
DNA Damage Response	BRCA1	NM_007294.3
Fusion gene transcript	TMPRSS2-ERG III	Fusion_0120.1
Fusion gene transcript	TMPRSS2-ERG VI	Fusion_0124.1
Fusion gene transcript	ERG_5-1	NM_004449.4
Fusion gene transcript	ERG_5-2	NM_001243428.1
Fusion gene transcript	ERG_5-3	NM_001243428.1
Fusion gene transcript	ERG_5-4	NM_182918.3
Fusion gene transcript	ERG_3-1	NM_182918.3
Fusion gene transcript	ERG_3-2	NM_001243428.1
Fusion gene transcript	ERG_3-3	NM_004449.4
Fusion gene transcript	ERG_3-4	NM_001136154.1
Housekeeping	GUSB	NM_000181.3
Housekeeping	HPRT1	NM_000194.2
Housekeeping	ACTB	NM_001101.3
Housekeeping	GAPDH	NM_002046.3
Housekeeping	RPL13A	NM_012423.2

## Sheet: Table S2
Supplementary Table S2: nCounter raw counts data.
		Sample ID
Probe name ID	Accession code	S_001	S_002	S_003	S_004	S_005	S_006	S_007	S_008	S_009	S_010	S_011	S_012	S_013	S_014	S_015	S_016	S_017	S_018	S_019	S_020	S_021	S_022	S_023	S_024	S_025	S_026	S_027	S_028	S_029	S_030	S_031	S_032	S_033	S_034	S_035	S_036	S_037	S_038	S_039	S_040	S_041	S_042	S_043	S_044	S_045	S_046	S_047	S_048
A2B1-integrin	NM_002203.2	340	807	239	187	65	831	434	590	636	504	550	523	609	1266	999	317	188	360	258	344	57	152	800	317	110	428	329	136	362	863	879	263	257	330	43	258	343	250	413	512	380	239	178	278	98	210	260	115
A6-integrin	NM_000210.1	2004	4703	809	628	1170	2715	1705	4575	3778	3669	3790	3489	2048	3588	4078	1239	721	1989	1180	1020	1779	755	5024	2340	1837	1688	1611	577	2043	1455	3967	1022	1922	2335	425	708	1302	1306	1839	1331	1274	859	952	1997	267	724	396	1246
ABCC4	NM_005845.3	16798	10320	3230	2760	1407	5973	2531	11577	9077	16745	17414	23215	3135	15577	13977	4689	2472	1702	2326	1438	7489	16489	17578	35829	9611	4909	6052	484	2268	373	9195	3549	3978	3416	838	670	7583	19531	6305	2623	1323	11925	3703	1127	2083	1740	5957	9347
ABCG2	NM_001257386.1	287	522	148	116	75	388	244	891	320	317	417	313	267	1251	605	120	73	274	98	142	71	147	595	341	202	329	200	103	201	1075	492	89	252	308	35	161	188	360	145	108	210	121	132	162	16	115	95	92
ACSL3	NM_203372.1	6302	6516	1474	663	953	6590	4341	5407	2361	13561	5354	5876	1849	6141	7665	1595	1020	930	560	1170	6217	1875	8485	4612	3403	2593	4101	655	1661	443	5532	3545	1422	3377	391	1184	2834	1410	1840	294	873	2192	1579	3305	623	637	452	1124
ADAM7	NM_003817.2	13	20	3	9	59	35	168	12	17	39	86	220	48	15	56	8	15	33	7	8	130	17	1648	10	14	29	267	4	63	1867	32	7	35	216	16	3	14	9	8	27	10	5	8	12	12	451	184	138
AKT1	NM_005163.2	8728	8463	3419	4602	766	5870	4298	5922	7869	9243	6953	11540	6522	8650	18128	2690	1958	3377	2857	2749	3597	4551	8214	7351	5501	4014	5327	1301	5108	1644	4397	3834	4146	4532	1037	2042	2964	4085	5179	4881	2918	4069	2402	6113	991	2599	2011	2898
ALDH1	NM_000689.3	16534	9062	1153	3948	5110	3862	2476	6018	3822	3141	12864	5169	14041	7586	5925	2332	778	5985	1420	1972	804	15940	11644	2308	2559	3435	4329	463	3527	4569	9240	4708	2372	3176	1514	2025	1966	5808	2660	32816	2009	4206	2777	1060	456	2791	59250	19350
ANXA9	NM_003568.2	34	43	21	28	16	176	22	52	27	66	34	45	35	69	107	70	15	28	22	59	37	17	37	50	25	20	107	15	45	384	41	11	23	64	20	67	30	11	126	11	23	50	22	45	24	30	20	16
AR FL	NM_000044.4	9803	8543	1951	2883	2516	4854	2494	6115	7174	7326	6008	9470	4452	6610	6674	1793	1313	3460	791	1508	4857	3985	7473	15444	2797	3561	3576	885	3270	2506	3853	1863	3413	4470	1523	907	2355	3946	2005	8738	1552	2806	2041	8022	1635	1551	3029	2788
AR v7	NM_001348061.1	67	55	10	11	11	17	12	63	133	89	27	62	29	61	66	10	20	23	9	9	38	91	73	140	13	31	34	16	19	14	24	12	30	41	10	6	30	34	15	52	20	37	25	43	23	16	40	20
ARHGAP8	NM_001017526.1	1443	1344	591	731	164	1777	1083	2101	3036	2033	2028	3085	1686	1973	2903	1047	334	608	552	614	1053	878	2692	2362	833	822	1749	300	752	824	1873	841	1406	1326	220	658	1057	871	844	445	573	979	335	1134	270	760	568	1299
ATM	NM_000051.3	2426	4144	760	386	310	4691	1820	3443	3196	3255	3162	3038	3679	4906	4317	1307	572	2952	2042	1471	954	1754	4194	3881	1535	1709	2800	221	1593	1344	3252	808	2269	1967	642	2269	1551	2040	2548	2755	1619	1962	1101	1857	256	1666	2026	743
AURKA	NM_003600.2	358	685	114	150	68	603	251	570	781	708	625	803	394	549	907	189	96	295	320	181	390	293	548	788	203	229	320	60	351	287	469	225	368	307	73	360	130	194	587	276	242	216	120	1437	127	194	257	176
AXL	NM_001278599.1	1064	6094	446	436	170	4628	1084	2545	2528	3164	2765	3118	2352	2789	3486	757	591	1746	923	737	385	1044	3247	1499	832	915	1712	142	1296	825	3139	617	1779	1891	228	1615	1198	1726	2778	472	3125	1328	1554	1358	170	766	829	356
BCL2A1	NM_004049.2	60	127	25	35	25	284	26	55	67	64	135	82	68	123	159	29	27	126	191	59	20	57	69	101	26	50	117	25	34	86	90	55	68	95	13	154	42	47	95	17	61	52	22	54	25	51	31	37
BICDL2	NM_001103175.1	955	3013	782	780	293	2009	831	1508	938	1638	1003	1902	1074	1983	1511	553	731	479	930	1027	587	500	1236	1870	921	754	1181	160	693	306	750	440	527	1043	261	493	650	573	1704	619	384	756	353	403	274	626	1119	649
BRCA1	NM_007294.3	165	260	96	133	73	256	146	231	574	434	372	362	187	291	301	64	47	109	240	102	194	163	241	306	126	114	143	41	358	106	243	142	164	126	41	133	89	124	216	82	144	89	91	839	69	129	131	82
BRCA2	NM_000059.3	130	140	52	72	44	282	102	112	398	220	214	189	124	195	225	52	29	103	223	140	162	186	141	180	55	84	162	27	217	73	134	69	142	132	31	239	61	114	246	97	188	83	106	454	56	67	56	87
BRINP1	NM_014618.2	107	229	55	50	20	301	149	157	102	42	90	153	34	216	89	112	46	76	52	62	25	63	214	85	48	63	83	20	238	64	95	53	131	248	13	82	119	55	91	36	101	105	68	262	30	49	34	54
BSPRY	NM_017688.2	1441	1333	407	870	576	1068	539	731	2652	636	863	1481	776	867	1023	278	370	328	658	577	844	891	965	1866	717	396	1004	224	837	381	731	619	467	449	214	192	377	686	646	914	377	724	430	1331	215	419	844	679
C1ORF210	NM_182517.2	1185	1054	322	452	191	842	615	1348	852	794	876	1476	699	886	1459	259	209	448	544	418	738	359	887	1197	673	643	661	142	824	275	678	222	444	522	157	106	462	559	385	487	283	553	469	295	195	223	575	305
C1orf116	NM_023938.4	28633	8792	4230	4648	1986	16705	5397	13042	11177	12751	8809	15583	9269	10021	13610	3129	3238	1589	2225	5008	8251	8713	13832	14631	8613	6850	7243	1483	8264	1008	8783	7775	4127	5537	2353	1583	2951	6534	4964	12822	2060	4405	4655	5477	2411	3124	6970	6410
C7orf76	NM_001201451.1	9	21	8	15	15	10	15	14	14	20	21	17	12	23	24	13	9	4	7	16	20	16	16	3	11	8	16	6	10	6	5	10	10	11	5	5	4	9	8	7	9	11	7	14	8	14	12	15
CATSPERB	NM_024764.2	27	111	29	52	23	144	54	110	59	109	66	123	36	82	236	31	27	67	46	31	55	13	65	175	41	44	60	18	37	40	72	61	112	66	13	18	30	35	17	46	18	11	28	21	26	26	81	74
CCNB1	NM_031966.2	768	925	193	210	150	890	426	786	1875	1755	1094	1025	577	741	2586	172	219	349	836	578	1307	1009	891	1567	306	355	469	127	1554	785	660	559	538	464	109	1008	219	337	916	469	559	472	342	4489	378	357	590	357
CCND1	NM_053056.2	10959	10290	2980	5246	1730	7503	5323	7765	1504	9452	6808	34046	9179	11214	11786	2369	2112	4450	2392	2926	3906	5736	9087	12841	5219	3705	4621	1312	4059	1873	5145	2652	3672	5728	888	2007	2864	3455	4175	3650	2502	4257	2302	1501	2026	2976	3438	2733
CD117	NM_000222.1	53	85	42	25	50	65	57	101	63	60	83	98	104	240	99	25	29	58	56	37	23	23	143	106	45	100	44	12	27	49	115	13	46	43	13	61	72	74	71	20	88	46	31	43	17	37	26	27
CD133	NM_006017.1	58	42	51	52	18	58	47	86	46	47	70	54	89	349	63	70	30	135	87	33	56	20	48	41	32	69	29	27	43	38	53	33	57	65	10	28	53	29	33	15	23	47	28	26	21	170	14	33
CD166	NM_001627.3	4770	5877	544	1810	1079	5887	2281	5786	8126	9485	4215	5548	2320	4459	16023	918	462	2974	2038	1181	1531	2362	6420	26027	1857	1867	2060	434	2499	1644	3469	1351	4743	5073	497	1265	2193	3156	3945	4039	1831	2779	1995	3151	445	953	3044	1250
CD200	NM_005944.5	283	522	136	88	43	497	296	413	620	870	410	429	391	684	451	191	105	269	354	158	93	195	521	277	189	220	231	58	290	259	517	99	315	232	51	293	188	221	320	63	391	128	117	372	63	162	82	107
CD24	NM_013230.2	17644	25149	2218	1617	2126	31415	6129	13365	12693	32622	12315	2604	10593	12787	37076	7967	3279	12896	10551	7375	21780	11665	30501	6439	4541	6142	17347	1160	9857	15102	18128	11948	6755	22931	3765	6464	13233	2340	18827	15435	9302	7857	13594	13848	1580	5208	16051	5210
CD274	NM_014143.3	278	60	29	47	30	119	33	28	34	34	34	65	55	58	83	22	15	42	49	29	18	52	56	39	34	24	50	8	27	42	33	29	35	32	122	66	23	38	51	127	32	31	27	29	15	41	25	24
CD44	NM_000610.3	4478	18345	4445	3182	2051	13920	7217	13065	10312	6102	13189	14494	9335	13546	19700	8458	5132	8785	8053	4504	4566	4454	7101	3702	4992	6373	12771	3026	8805	4109	8585	5204	5897	6023	768	5968	3057	6515	6819	2800	5902	3276	4686	8229	2246	6033	2834	4266
CD99L2	NM_134446.3	782	1862	386	448	121	1636	704	1279	1600	1049	1249	1396	1021	1497	1922	496	333	891	470	496	439	669	1432	780	571	736	763	156	675	521	1077	271	938	1073	193	736	812	986	1503	378	1128	892	800	1118	194	641	554	522
CDH1	NM_001317184.1	12026	18095	2921	4425	1880	16749	6335	13082	15942	9864	12411	14623	6889	10733	27262	3851	3645	2285	3779	6974	3365	2735	16764	8551	9979	7857	8818	1586	4692	2811	6084	605	6112	7361	976	2059	4043	3194	10237	3630	3068	2963	4638	9886	1540	4251	5546	2706
CDH2	NM_001792.4	167	140	72	128	47	348	142	293	740	261	648	246	129	747	738	278	42	149	128	48	52	280	695	398	113	98	108	82	624	127	258	21	148	189	26	71	156	99	129	185	205	88	96	111	23	90	81	60
CDH3	NM_001793.3	295	1765	177	319	44	3360	488	1203	1409	393	942	1097	778	1323	2581	400	257	389	532	531	131	244	1058	285	248	578	1073	116	646	337	1117	221	832	1085	50	891	398	331	1837	142	1049	358	697	1260	74	505	259	145
CDKN1B	NM_004064.2	787	1175	465	531	306	1373	581	1275	309	995	762	1634	1238	1327	1152	465	410	710	632	580	739	729	1029	904	766	749	799	267	461	396	792	564	530	520	92	472	433	485	633	340	538	565	329	1533	184	557	501	377
CDS1	NM_001263.3	936	765	103	70	85	785	267	716	1040	939	228	409	460	643	736	108	92	188	170	161	336	339	937	1196	204	321	287	34	364	120	679	139	255	438	148	121	458	794	276	346	197	446	424	900	70	143	325	219
CENPN	NM_018455.4	742	604	113	77	158	223	1669	2314	425	1013	691	1705	105	831	797	96	174	259	76	91	2854	699	1189	746	372	122	973	117	642	63	599	368	1087	896	354	475	2039	8452	943	668	344	1864	2658	683	354	453	1175	558
CHGA	NM_001275.3	13376	43	234	50	40	47	102	41	581	11	1787	59	82	201	174	18	155	366	291	29	90	3116	50	14	254	227	38	740	84	10	1223	75	11	26	6	40	80	24	21	32	7	2227	90	119	430	916	4470	1871
CK5	NM_000424.2	866	304	2298	691	48	937	3858	374	134	19	2185	545	3839	6871	1995	779	2051	383	117	2160	25	519	1299	30	325	3875	628	919	3816	1885	2326	969	178	398	28	679	736	687	1044	79	47	355	73	109	161	1401	320	114
CLDN7	NM_001307.3	9148	10806	1406	7524	1843	7117	4418	8816	6746	7032	11602	9891	5305	6024	7133	3320	2033	4535	3919	4824	7814	4462	1124	12134	2941	2405	4252	943	3685	1995	3002	2286	1966	4924	976	3914	2103	4906	14075	2973	2485	3671	4406	5883	1637	2671	555	3424
CST6	NM_001323.3	30	64	27	35	25	372	34	32	69	38	33	60	35	201	52	35	34	81	30	31	17	26	61	34	32	26	42	15	19	71	17	17	49	82	14	67	67	31	354	26	135	45	70	42	13	19	19	10
CTLA4	NM_005214.3	107	250	49	136	34	585	68	156	197	99	171	187	187	281	293	57	79	251	303	119	36	123	186	146	69	127	297	28	117	136	138	166	318	175	14	489	56	85	332	24	133	67	34	96	24	141	62	62
CTNNB1	NM_001098210.1	11622	22784	2784	3028	1986	17883	6141	15182	11455	27839	15091	15101	9732	15697	18768	3479	2183	8405	4859	4978	4312	5027	18513	14458	5793	6624	7435	1283	6932	5735	14623	3689	9490	11078	1574	5395	7083	5859	11166	5175	9614	6487	4965	9999	1551	3621	3253	3625
CXCR4	NM_003467.2	1108	3348	146	717	216	3781	318	1108	2519	2842	1980	2063	1292	1539	2347	606	2300	2409	3283	1192	505	2433	1702	1215	581	630	3034	390	2420	911	2333	680	1600	1092	116	2197	513	1264	2607	452	2748	845	895	3794	213	1135	911	581
DNMT1	NM_001379.2	920	1166	153	238	163	1284	383	828	1222	1137	809	998	586	805	1157	276	86	534	661	379	260	463	850	723	322	419	473	112	651	361	752	344	516	611	111	604	282	267	546	267	516	377	174	1665	168	341	419	251
DSP	NM_001008844.1	4962	5444	1306	1918	934	6325	3315	4408	2907	3880	7954	5991	3150	6270	8270	1671	1440	2543	3125	3287	3258	3516	9563	12166	2872	3266	2687	739	2535	755	6003	1659	4973	3209	827	1077	2936	3093	3229	3988	1936	2600	1824	1416	792	1545	5176	2818
EAF2	NM_018456.4	368	813	128	43	26	194	245	190	126	218	118	226	381	620	1164	254	296	145	153	89	1688	273	363	1091	104	463	318	40	639	152	355	141	465	819	43	211	384	334	498	498	234	729	149	291	59	326	414	200
EFNA4	NM_005227.2	1332	1262	206	323	66	1393	348	884	595	995	1277	1067	587	941	1614	169	99	415	254	219	104	207	1040	1547	413	334	474	34	238	313	544	281	443	544	118	212	425	362	705	434	447	359	248	143	143	118	288	265
ELL2	NM_012081.5	1552	921	318	198	190	898	584	1105	927	1613	724	1366	644	1136	1146	288	296	283	229	420	655	436	1338	2408	937	710	398	114	993	400	748	280	3130	1777	252	599	1449	3542	1731	1867	1069	2933	1337	2356	430	625	930	1068
EMP3	NM_001425.2	974	2439	752	761	177	3385	933	1378	1101	1501	2082	1336	1473	2443	1974	718	554	1792	2055	768	606	786	1715	880	951	1131	1534	296	1139	809	1484	732	1402	1596	149	1485	777	851	1906	239	1762	717	536	1214	145	1045	506	518
EPCAM	NM_002354.1	2671	1822	97	584	335	1875	337	1377	1219	1424	1099	1237	289	428	1587	290	285	422	553	448	211	654	1654	1497	617	263	840	137	410	121	968	325	329	518	86	373	381	272	628	504	328	364	400	1095	151	346	527	497
EPN3	NM_017957.2	1369	1245	524	587	630	799	959	1305	1531	1113	862	1436	809	1165	838	690	432	400	444	831	855	453	1300	830	837	777	1077	443	930	385	792	612	377	740	334	341	449	707	919	661	324	540	478	987	498	520	457	910
ERG_3-1	NM_182918.3	212	931	549	94	1250	8699	113	11781	570	11627	577	546	346	496	495	113	470	1090	130	1652	3689	203	11600	369	4493	1340	14012	805	1376	269	5644	2109	281	4263	703	1017	2542	324	496	117	1822	174	2364	2025	19	1217	1581	2363
ERG_3-2	NM_001243428.1	371	1586	1167	346	2708	10156	258	14101	976	11593	882	992	646	787	849	246	1150	1492	353	2980	6919	397	12537	490	8134	1760	8316	711	2023	342	5904	3853	484	5719	1248	1465	3041	529	931	234	2861	306	4028	3568	53	1539	2626	4943
ERG_3-3	NM_004449.4	360	1437	1257	260	1641	10449	207	15131	796	11867	654	811	587	725	713	261	1191	1354	323	3984	7057	430	12627	494	8399	1889	9389	685	1887	309	5963	3207	461	5885	1502	1484	2980	440	919	197	2572	288	2715	4020	45	1679	3073	5712
ERG_3-4	NM_001136154.1	302	1300	1400	250	2000	10213	228	16418	858	13266	694	787	643	700	724	236	1441	1471	297	4628	8104	478	12029	416	8757	1997	9518	755	1862	326	6261	3218	426	6184	2057	1671	3182	535	825	174	2701	307	2976	4016	44	1851	3441	6325
ERG_5-1	NM_004449.4	149	778	41	194	63	731	87	355	483	300	340	459	385	380	409	111	265	266	202	93	45	201	433	230	127	60	399	91	73	34	300	80	222	276	47	200	114	201	494	108	407	199	252	271	30	228	183	134
ERG_5-2	NM_001243428.1	38	101	33	41	28	82	45	64	67	35	50	58	49	59	52	36	108	34	56	30	26	30	52	42	77	43	65	28	21	9	37	17	32	65	11	75	13	21	67	21	64	39	31	117	16	42	32	188
ERG_5-3	NM_001243428.1	192	1086	64	167	40	1101	163	504	674	421	584	558	419	460	680	147	395	371	205	162	38	201	672	332	279	129	446	66	117	69	482	100	435	510	57	387	167	285	638	152	686	230	3554	472	31	227	149	573
ERG_5-4	NM_182918.3	98	373	35	28	110	233	43	302	225	264	250	258	133	289	212	51	55	92	40	720	37	67	347	187	1305	94	74	14	23	90	289	289	71	114	245	502	352	176	132	48	106	72	539	535	16	52	37	927
ESR1	NM_000125.3	399	1110	195	287	67	1074	529	909	550	107	586	692	540	617	1040	378	177	909	291	286	74	195	1067	514	380	248	528	77	362	189	518	141	472	393	68	295	167	307	662	149	327	315	272	204	49	304	212	189
ESR2	NM_001040275.1	49	71	38	42	12	99	67	44	63	17	89	43	65	115	122	32	37	76	127	70	21	36	105	25	44	83	70	24	25	27	87	20	99	101	9	81	32	46	82	13	34	33	39	40	29	83	47	39
ESRP1	NM_001034915.2	9057	8031	1682	3257	1840	8343	3112	5781	6914	8799	9393	14684	9997	6475	8946	1479	1303	2626	2679	2002	4254	3398	6931	12754	5462	2823	5203	1457	3156	1172	4924	3903	4441	3110	554	2167	1998	3432	5508	8229	2202	3172	2042	4911	1257	1990	6669	2886
EVPL	NM_001988.2	2156	1607	672	880	603	1524	1123	1710	1317	2089	1587	2504	1134	1793	1335	635	445	534	864	883	1120	942	1422	1625	1046	821	1319	303	1084	273	1102	922	988	1158	346	394	646	616	834	872	518	715	436	1190	591	709	652	1074
EZH2	NM_001203247.1	477	509	56	139	48	370	210	253	616	380	590	486	223	247	809	130	59	154	423	143	312	351	278	496	168	117	275	46	376	159	229	132	253	205	44	295	95	188	398	371	196	123	117	1233	118	156	284	180
FBN1	NM_000138.4	890	5299	692	784	264	4182	1357	2787	3210	6014	3291	3848	2541	3074	2953	1059	517	1776	1521	667	579	1112	3751	2166	1057	1274	1199	414	1932	1361	3561	758	1884	1478	163	1063	701	680	2760	451	2879	1154	588	1752	137	810	568	429
FKBP5	NM_001145775.1	1931	1955	804	529	289	918	425	2979	1083	1552	2028	1864	1909	2712	2303	349	1280	430	544	440	2907	1241	1908	3092	815	1437	2292	238	2113	872	1042	770	2672	2965	476	5352	4166	6009	3643	1642	1800	4528	2339	6627	610	1894	5197	2777
FN1	NM_212482.2	13875	31990	4168	5112	1024	36357	5358	9689	24125	50011	27055	22201	20190	10444	16187	5319	3196	6585	15224	2779	2247	5537	12059	9447	7819	5524	6510	6093	8522	25469	20821	2923	13548	8268	747	8654	2840	1989	20639	1602	25480	6290	2841	23759	4862	3333	3332	4638
FOXA1	NM_004496.2	32334	33058	7993	16457	7572	27515	18741	45654	44052	33424	20488	39269	21716	30289	35268	9570	14625	10386	6136	15533	18376	23708	37417	77253	23963	18792	17971	4477	25519	2674	24174	15453	13461	14149	6962	3827	13849	21817	14114	18422	5514	20603	20455	23635	7790	9064	12478	14915
FOXC2	NM_005251.2	33	71	39	36	14	82	30	112	85	200	62	92	52	49	40	48	26	59	43	29	42	22	82	109	66	22	47	10	53	16	81	23	27	30	17	25	17	36	69	11	96	32	41	139	18	47	26	34
FOXO1	NM_002015.3	642	1282	446	539	165	1425	550	1301	1295	1184	1174	1279	1000	1886	1667	446	440	988	1021	493	442	507	1467	870	582	882	848	97	1127	584	1079	400	692	590	107	633	386	557	819	236	751	415	341	442	76	430	254	297
FOXO3	NM_001455.2	5014	6360	1840	2023	1553	5673	2864	4535	3973	5353	4970	4312	4801	6530	5042	2301	1851	2845	1845	2418	2982	2358	6165	6706	3215	3442	3712	566	4638	1319	4695	2339	2472	3604	1018	1677	1885	2066	5473	4178	2478	3740	1812	5467	774	2356	3507	2756
GCS	NM_001498.2	974	1296	263	362	88	1159	758	960	1015	655	1340	1053	1095	1248	1147	275	264	644	437	356	285	699	1127	1367	333	724	610	157	827	378	1028	325	893	597	144	584	839	1218	1019	977	464	913	344	968	353	541	909	444
GLI1	NM_005269.1	321	861	158	121	36	902	316	802	450	481	413	521	334	539	619	286	144	648	278	235	75	188	1042	147	186	249	399	48	228	114	458	99	288	355	52	167	162	243	405	73	492	172	230	163	54	246	186	183
GLI2	NM_005270.4	225	905	343	158	69	826	282	477	606	587	579	531	538	953	629	337	142	586	314	270	90	219	778	278	226	281	443	57	310	116	509	114	423	552	87	297	165	175	612	172	503	212	171	307	40	282	199	174
GLRA2	NM_001118885.1	2	1	3	3	2	2	3	4	1	1	3	6	1	3	4	3	3	1	18	2	4	1	4	1	2	1	1	1	1	1	2	1	4	1	4	4	3	3	8	4	4	3	7	14	3	3	5	5
GNAO1	NM_020988.2	179	528	224	137	27	567	292	372	169	199	526	352	435	1070	643	167	102	312	236	122	33	137	463	145	192	323	229	27	246	438	446	108	509	280	28	233	156	124	306	71	243	161	84	457	28	149	109	81
GNMT	NM_018960.4	87	148	133	104	24	87	87	91	155	88	113	437	90	185	296	27	80	8	12	38	50	29	80	320	51	93	66	11	184	21	64	30	543	144	69	61	227	1128	279	334	67	354	181	649	60	217	76	146
GRHL2	NM_024915.3	13996	8598	1566	1722	1207	7426	2731	6441	4464	6845	6555	8270	5262	5908	6371	1639	1893	2299	1408	2231	1889	6531	7385	11916	3572	3248	4062	790	3028	587	3817	2656	3148	3973	592	1425	2679	2332	5301	5155	1773	10857	1653	2284	2295	1681	3778	3174
HERC3	NM_001271602.1	635	915	130	141	70	487	261	508	287	608	556	692	647	671	1363	93	83	240	162	142	660	787	872	694	293	367	322	66	913	125	575	138	1028	794	393	463	801	1986	1251	996	760	3220	646	2528	427	576	2078	894
HEY1	NM_012258.3	150	313	44	88	65	176	63	162	239	284	127	205	61	170	229	42	18	35	48	56	85	46	190	165	101	69	72	42	61	44	232	32	99	134	47	89	63	77	112	46	172	76	63	287	19	66	40	61
HOXB13	NM_006361.5	16599	24518	3800	3607	4120	12831	7975	20952	31686	24265	8408	16800	12570	13543	15586	4813	3388	4745	2444	5651	9498	9652	22013	18235	7991	8734	10234	1596	12017	1326	12207	7516	7212	10849	6365	3448	10418	11028	12556	11292	4287	9989	12128	21651	2637	5589	9240	6247
HTRA1	NM_002775.4	1521	6799	1264	1088	338	6475	2112	3787	4505	9201	5819	4859	3633	4957	4703	1152	694	2386	2240	1119	877	888	4743	4251	1828	1757	1880	433	2236	2055	4791	540	2800	2696	336	1688	1335	1556	3357	771	4266	1584	1484	4221	241	1031	777	721
IL-6	NM_000600.4	26	58	23	23	19	67	23	66	31	31	190	45	28	96	31	13	286	31	34	43	36	25	33	37	21	19	31	9	123	21	59	9	44	29	8	29	19	31	45	12	60	17	16	36	19	27	19	24
IL-8	NM_000584.3	195	119	17	46	10	257	35	39	146	104	172	79	98	251	65	24	159	55	42	130	29	32	65	39	34	45	44	17	182	35	134	46	121	65	5	34	78	51	56	11	295	33	115	186	12	81	12	20
IRF6	NM_006147.2	2649	3998	586	555	818	3061	1235	2292	5639	2929	1966	1107	1544	3645	8220	755	600	1007	547	798	881	735	4304	2768	665	2036	1400	336	3364	2287	2059	1076	1182	3306	320	612	2217	777	4297	1062	655	1816	773	727	249	594	1054	889
ITGA5	NM_002205.2	1020	5655	1719	1491	284	4229	3011	2814	3927	4149	3792	3967	3583	5663	4409	1607	4080	2131	4522	1953	876	1768	3864	1379	3616	5013	1883	432	5747	2101	4693	1590	2595	3002	513	2310	2180	3033	4454	486	5103	1905	1532	4329	395	1684	943	1035
ITGB6	NM_000888.3	59	122	61	70	18	494	116	68	37	111	200	132	202	419	219	164	58	94	111	102	28	52	121	34	56	75	116	46	173	173	258	29	72	142	10	101	117	61	457	22	212	85	77	74	28	93	63	34
KCNB2	NM_004770.2	14	18	9	13	6	18	10	22	25	9	37	25	18	68	23	7	8	14	13	13	15	10	14	10	8	13	14	8	8	11	10	5	12	16	3	10	14	11	15	15	16	39	13	10	6	3	10	9
KCND2	NM_012281.2	35	194	22	35	17	50	101	50	366	85	127	49	53	58	169	49	29	17	46	25	31	186	68	56	38	40	28	15	65	38	47	19	19	48	17	17	31	35	108	83	66	33	23	183	31	28	22	28
KLK2	NM_005551.3	5329	3936	2167	402	893	3009	2360	6756	64	4154	2186	3196	2297	3543	3012	1467	1473	684	264	2083	3505	855	3830	4345	5878	3146	3913	286	1035	2	1888	932	2094	5187	2103	592	4482	5205	1330	3790	588	8916	4397	2962	1141	3375	5336	12386
KLK3	NM_001648.2	323002	313450	157630	76811	82423	179234	214495	329660	9877	360940	117667	386327	127831	244009	176786	79881	159167	29526	21465	58804	278574	65661	286214	352490	336206	242612	212933	51479	124239	378	89810	67237	67117	90073	21914	11845	111651	90198	13844	92325	5824	152763	83266	32792	24366	35612	6402	192721
KLK4	NM_004917.3	24899	38836	13754	8447	4541	17866	12158	46666	5671	32786	14147	64944	31071	24280	14810	4174	9533	4258	5612	3743	9847	4980	20887	22227	9322	17459	14564	6793	7783	305	7427	10988	13114	14314	2703	3031	12577	16158	1906	10395	1862	24984	10896	13540	4428	5587	14512	8069
LAMC2	NM_005562.2	302	871	113	272	120	2826	228	524	730	1029	674	242	305	579	362	237	199	371	475	431	52	68	727	96	418	161	692	35	193	369	900	830	252	480	125	174	419	155	405	30	697	189	488	426	117	246	77	407
LMAN1L	NM_021819.2	1393	530	1059	794	35	579	1311	2481	1242	264	453	355	728	3529	10685	527	688	25	96	346	762	111	2864	878	266	2318	1088	29	798	169	1033	392	47	1865	92	78	370	386	954	63	88	275	80	288	41	383	87	188
LRRC16B	NM_138360.3	40	28	21	29	27	26	23	22	24	29	38	38	38	53	46	14	11	26	72	28	11	21	33	12	19	22	37	15	20	9	63	14	22	99	18	41	26	21	30	25	26	51	18	117	9	48	37	52
Lin28A	NM_024674.4	21	42	17	34	13	37	22	36	41	36	46	43	29	53	60	17	13	21	22	16	19	21	42	36	17	21	25	2	18	12	38	13	41	56	9	30	27	27	69	24	43	30	30	51	6	20	19	16
Lin28B	NM_001004317.2	18	29	6	6	7	9	14	12	20	69	17	20	29	29	16	6	8	11	11	24	14	7	11	15	10	9	26	1	10	6	10	5	7	8	5	11	6	7	3	11	11	8	8	35	6	11	7	6
MAF	NM_005360.4	3708	3354	3441	1413	430	4069	1599	3144	2861	2524	10078	5989	4656	5655	2963	1618	1742	2250	2155	1724	718	2221	4201	2249	1815	3648	2748	410	2082	935	2390	2196	2611	2627	517	1471	889	1658	2242	913	1847	1489	1175	2791	519	1343	917	1040
MAN1A1	NM_005907.2	315	606	69	93	43	496	119	334	445	382	464	362	288	533	441	90	67	312	220	116	68	133	471	258	135	139	187	54	189	144	399	95	1378	833	98	779	537	549	1339	517	1197	748	544	665	105	465	626	304
MAP10	NM_019090.2	85	245	63	45	24	148	111	66	80	76	114	101	136	195	191	63	34	73	78	88	25	34	121	118	87	95	81	13	60	50	133	21	68	73	4	59	74	34	57	13	71	94	27	48	11	43	24	34
MAPRE2	NM_001143827.2	149	455	129	77	48	370	152	306	383	196	242	193	265	368	313	72	74	190	163	93	67	79	332	127	114	170	163	39	167	100	312	104	510	613	69	390	335	550	595	215	688	392	466	605	47	332	461	182
MARVELD3	NM_001017967.3	753	464	171	249	231	237	322	413	971	300	451	673	270	433	787	132	147	122	235	203	282	226	590	535	290	266	274	51	205	101	239	94	480	415	107	159	234	585	769	219	158	466	208	554	120	222	241	225
MED28	NM_025205.3	933	1064	302	280	337	1149	539	956	994	909	974	1023	783	1024	1116	488	369	543	535	540	426	837	1046	825	693	545	765	218	615	317	960	299	1607	1450	532	1158	1224	1719	2344	1628	1460	2013	1882	2759	573	1768	2287	1398
MELK	NM_014791.2	292	486	42	129	97	293	156	251	1054	475	527	528	165	191	659	75	36	124	290	104	358	312	227	345	71	129	212	43	1799	169	262	208	310	166	41	221	73	219	561	172	408	181	169	1342	114	103	143	124
MMP2	NM_004530.2	1188	5695	690	977	192	4349	1244	2629	3987	3535	3803	2967	2537	2790	4796	732	569	2144	1785	748	155	1198	4641	2318	888	898	1973	304	2655	1687	4486	621	3597	2179	175	3305	1255	1254	3525	451	5328	2120	1145	2037	210	1080	1238	531
MMP3	NM_002422.3	27	72	10	31	14	567	32	72	189	92	95	177	34	36	66	168	13	142	138	238	16	47	125	31	38	14	31	9	158	19	113	5	97	83	14	22	26	15	62	14	129	60	13	33	21	17	32	26
MMP9	NM_004994.2	75	273	26	320	46	775	28	109	414	1597	2005	196	376	77	447	55	41	226	1526	373	82	119	153	149	363	252	434	104	64	2084	260	245	501	214	26	2059	183	93	474	17	662	293	42	315	31	186	67	104
MPHOSPH9	NM_022782.3	300	447	69	55	41	262	147	286	193	329	279	220	286	338	450	77	29	161	122	101	141	123	239	438	155	166	152	51	217	131	348	75	534	361	177	397	240	765	655	268	315	370	299	1767	186	556	404	318
MYC	NM_002467.3	12179	8119	770	4640	1592	2925	3743	10429	6820	8271	13834	9126	7055	5083	8789	5297	6383	3472	1621	2485	10263	11622	8195	19181	2271	1341	8849	1950	3350	515	6593	3590	1707	1213	530	2296	3180	5893	6566	9815	1331	8947	1212	1372	2151	4762	10659	5493
MYCN	NM_005378.4	23	49	24	14	20	24	24	63	79	75	132	74	33	58	30	19	7	30	59	26	33	23	57	32	28	17	30	14	20	14	51	15	31	15	10	26	23	15	19	6	47	23	13	74	12	14	10	20
NDRG1	NM_001135242.1	28930	40208	17173	13778	13677	83407	12951	52556	12462	23834	40453	47891	37008	34074	23812	6923	13710	14734	8771	16724	16621	12091	39205	18433	8637	17500	71942	4879	17837	1711	22266	37545	21563	22907	2462	9300	21740	7536	27833	13059	21614	19577	17838	14384	4561	16892	57366	19841
NFKB1	NM_003998.3	1621	3060	482	552	450	2420	1272	1714	1973	2065	2764	3075	1583	2173	3419	728	341	1200	886	755	577	1121	1937	1389	933	819	1178	332	1057	587	1711	743	970	938	199	961	689	934	1346	629	818	1005	738	1465	334	771	587	529
NKX3-1	NR_046072.1	18665	17201	5310	4986	6036	13762	12360	18966	21738	24431	9184	20402	14749	18327	29371	4631	4625	6459	1898	7475	7609	12017	23395	22606	9607	15993	12032	2112	6804	555	11607	7786	8893	14982	6196	3472	12005	12139	8348	10912	4276	9707	10793	14425	2688	3822	11288	7426
NNMT	NM_006169.2	329	2954	283	439	98	3304	366	889	3574	2052	1757	2187	1122	1341	1683	575	511	586	1103	384	522	764	1813	3090	725	429	874	180	828	650	2077	2123	2044	1589	194	3769	945	1204	2429	245	2975	1039	1059	4065	99	571	492	274
NOTCH2	NM_024408.3	9821	11689	2288	2749	1606	9210	3882	7612	8655	10077	9690	10249	6861	8843	14281	2305	1520	4245	3137	3388	2364	3882	10082	8861	4810	4536	6312	1111	4844	2379	7960	2946	6147	6246	1026	3792	3066	3664	6107	4174	4608	3341	3210	4911	843	2689	3010	3039
NOTCH4	NM_004557.3	144	263	118	118	56	103	99	197	276	216	112	164	181	158	93	108	67	56	72	98	158	108	112	71	136	160	145	72	106	110	121	62	42	76	33	43	51	78	108	54	162	59	28	413	34	113	66	76
NRSN1	NM_080723.4	19	45	18	31	14	34	13	25	32	11	28	81	34	49	54	12	9	22	22	14	12	5	21	12	19	15	33	5	20	1	54	6	19	53	4	20	7	36	23	25	20	27	22	60	7	7	26	14
OCLN	NM_002538.3	1663	2064	245	310	418	2372	680	3281	2440	6904	1649	867	906	1215	3133	420	88	388	478	1869	1131	878	2981	4682	1384	750	957	199	1070	930	2089	554	470	2029	268	903	754	596	2820	2325	675	1100	1756	1994	328	603	2144	771
OPHN1	NM_002547.2	3444	2240	1147	753	340	1349	1454	1769	3342	2014	1150	2922	2154	2697	1959	666	1150	879	482	718	797	761	2067	1420	821	2208	1134	314	1444	294	1520	467	1609	1423	337	373	741	1179	1452	1553	841	687	1091	2162	357	644	728	778
OVOL1	NM_004561.3	343	308	43	90	40	172	104	331	135	430	183	131	141	267	719	34	27	114	176	89	379	139	331	566	236	171	131	36	76	43	214	88	42	266	62	72	77	85	131	108	104	163	150	253	98	66	77	148
OVOL2	NM_021220.2	1494	794	516	832	535	1923	1198	1218	2386	1289	1614	1512	1273	2022	2058	801	564	527	823	1006	496	588	1656	1074	828	1084	1216	313	926	462	1491	807	1191	445	196	537	830	800	1176	991	218	523	605	1004	207	993	1539	863
PCSK1	NM_000439.3	354	28	21	23	23	36	22	40	47	32	65	44	21	39	51	17	16	32	48	15	23	19	50	31	28	27	23	8	18	22	32	12	15	15	8	20	13	18	19	13	40	33	16	35	11	22	14	11
PDCD1	NM_005018.1	51	73	36	49	13	148	48	73	41	46	100	86	73	100	113	43	28	133	97	41	21	50	91	74	44	54	182	12	36	54	71	89	56	43	9	131	25	23	61	18	37	28	26	43	14	62	36	28
PI3K	NM_006218.3	1880	3161	459	309	254	2220	978	1933	1644	2167	2197	1914	1548	2476	2290	694	463	1033	868	588	842	977	2412	2941	1022	915	1527	177	1138	579	2008	435	1171	1425	221	915	842	1015	1379	825	1074	894	893	991	278	714	927	593
PIEZO1	NM_001142864.1	3014	3271	770	1532	803	3531	1416	3203	5838	2661	4116	3547	1983	2646	6800	1087	784	1384	1331	1743	1463	1708	4540	1474	3070	1629	1939	403	1278	731	1836	1067	2032	2944	505	1285	1039	1496	3674	1358	1641	1238	1102	2852	443	1027	1490	1282
PIK3CB	NM_006219.1	2287	1906	390	488	278	1657	807	1286	2374	2492	1185	2135	951	2201	3901	413	266	829	583	629	738	756	1751	3754	682	806	913	182	1096	559	1226	470	1007	1271	190	524	607	1251	1295	610	622	566	707	1086	145	404	509	421
PIK3R1	NM_181504.2	4507	4110	1730	1268	512	7204	2060	3594	2915	2732	4965	3549	3444	6364	8075	1495	1343	2820	1879	3064	1458	1369	4945	3894	2352	3524	2243	538	2641	1552	3201	965	1918	2611	456	2240	1608	1802	2715	1593	2384	1648	1722	4355	441	1724	1049	1211
PIP4K2B	NM_003559.4	2884	4055	827	1352	506	3724	1639	2853	3292	3659	3351	3094	2320	3360	3152	976	470	2024	1031	1218	1368	1410	4072	3421	1391	1644	1960	287	1413	899	3200	1583	1876	2436	510	1185	1473	1842	2110	854	1755	1176	1478	2211	659	1163	1102	1506
PMEPA1	NM_199171.2	24552	27786	8476	6743	3310	15158	7186	29871	7729	20555	10385	29696	19177	15885	14739	4449	4727	5333	1697	3430	11581	8264	19382	43900	10030	9135	14278	2159	6010	1151	9955	5332	3447	8097	2402	1910	4001	7514	7995	5864	3314	7515	5377	9852	2099	4683	8928	3570
PROX1	NM_002763.3	40	112	34	19	40	175	35	97	177	66	109	81	150	111	112	15	34	64	129	39	38	87	101	44	44	79	54	15	38	209	123	77	28	126	5	53	60	36	56	13	69	50	40	258	10	40	65	22
PRR5-ARHGAP8	NM_181334.5	1557	981	1019	699	815	1214	1256	1611	2198	1184	1330	2607	1828	1495	1562	1580	917	482	699	823	1045	1060	1607	1178	1120	796	2177	584	923	391	989	757	887	838	241	512	715	627	662	413	521	824	384	1527	249	1016	565	1334
PSCA	NM_005672.4	24	13	208	214	23	1108	3043	73	22	281	400	16	54	216	14202	1819	36	19	382	47	598	13	930	24	178	18	137	1105	569	108	276	50	80	546	61	1562	767	10	3756	32	582	41	109	36	23	23	42	192
PTEN	NM_000314.3	7735	8728	2862	1682	356	8497	4778	11788	9261	10792	9242	12220	5545	15104	8699	2077	2771	6793	4157	2483	3979	5718	9353	12327	2607	5743	5048	1313	6277	3244	8794	2567	3871	4708	518	3212	3632	6888	4638	3116	4913	6243	2476	3064	1362	2990	3973	2881
PTGER4	NM_000958.2	443	715	172	201	124	840	164	349	505	399	554	544	495	666	662	146	186	573	493	197	235	276	446	639	146	252	438	58	330	166	375	231	399	320	49	363	167	179	373	180	263	158	103	469	69	195	143	121
RAB25	NM_020387.3	3178	3878	893	1150	1048	4617	1656	3668	4199	5478	2264	2915	1752	2993	4864	1059	773	1402	1259	1422	1797	1859	4057	3844	1469	1431	2604	386	2634	1266	2199	2239	1657	2832	676	1361	1287	1525	2526	956	1007	1600	1413	1287	462	560	105	1447
RAB27B	NM_004163.4	4270	2329	1325	631	556	1424	1884	2405	6447	1291	1943	2950	1285	4631	4368	849	1155	405	806	1570	937	485	3622	1893	1648	2175	1592	443	1732	436	2354	983	1643	2215	558	586	1094	3177	878	1399	525	640	1640	962	268	1082	697	905
RB1	NM_000321.2	1358	1789	474	465	505	2537	983	2106	1073	2862	1444	1670	1256	2374	2565	549	414	1106	762	633	755	1060	2438	2622	832	1098	1137	124	698	706	1449	714	865	1461	162	628	754	895	1282	375	789	951	973	479	252	468	326	382
REL	NM_002908.2	1613	2301	562	605	136	3121	1056	1898	2043	2103	1991	2241	1462	2796	2953	615	625	1620	1850	1011	901	1029	2202	1685	882	1080	1870	267	1788	953	2299	780	1474	1566	267	1268	791	1035	1654	637	1070	691	556	1072	251	1087	767	733
RELA	NM_021975.3	1753	2609	548	1135	649	2333	1073	2319	1769	2067	1682	2001	1831	2078	2156	683	633	1067	722	762	512	1206	2347	1660	1193	977	1293	425	1039	578	1372	1106	831	1371	395	812	747	775	1096	1004	904	1211	667	1677	512	766	896	940
RGS10	NM_001005339.1	4272	5545	948	1482	726	6697	1659	5363	3254	8278	2868	6319	2807	3959	7623	1990	1103	2218	1449	3428	2623	1764	7747	2281	2599	1999	3488	810	1344	715	4171	1418	2765	3874	1319	1667	1789	2376	3951	2451	1687	2145	2930	3002	646	1854	1494	2206
RGS7	NM_002924.2	20	9	13	34	24	33	18	22	56	28	34	36	25	28	46	41	8	12	15	15	10	15	24	26	24	14	19	8	30	19	22	6	11	19	3	11	10	17	22	7	16	32	17	16	15	16	31	16
RIPK2	NM_003821.5	1234	1364	202	263	114	1369	470	788	808	1544	518	1534	1077	1057	1594	503	252	418	339	385	532	496	1146	1732	887	400	699	125	454	183	986	316	929	764	131	695	569	769	1041	1156	762	496	220	730	243	387	670	612
S100A4	NM_002961.2	1323	6575	1427	1293	300	9833	1162	4965	3126	3794	4538	3013	3351	7819	5985	650	762	3277	2865	1401	916	1263	5417	3121	1870	2213	2350	392	1273	1802	5015	1251	2505	3258	243	2538	2001	2314	3245	284	3252	1390	1740	1510	188	1042	600	544
SCG3	NM_013243.2	1628	1395	340	146	77	1373	770	1177	870	833	1214	1347	839	1571	1773	416	309	731	669	484	469	872	1276	1013	717	429	879	72	741	490	1169	196	695	574	129	514	398	474	745	843	455	687	184	942	252	456	774	553
SEC11C	NM_033280.2	17013	8620	2499	7128	6208	5518	8035	18005	3426	9359	9741	4398	5518	10005	8056	668	1720	1950	1260	2589	5299	9049	21640	15467	5403	7153	8026	1300	3280	1578	9375	6527	8087	12132	2613	1438	8715	8389	3275	6228	2322	18054	15267	2824	535	1597	12620	3168
SERPINB5	NM_002639.4	94	32	23	31	17	42	138	42	43	38	139	39	102	355	104	10	32	161	180	51	18	23	76	32	40	162	46	22	216	53	166	20	20	48	14	44	133	35	59	16	21	36	17	24	24	32	32	15
SEZ6	NM_001098635.1	254	33	31	23	21	13	23	26	40	34	71	28	18	23	28	23	32	23	29	15	66	28	36	25	25	27	22	15	27	14	148	21	17	22	10	15	26	19	29	19	28	32	16	428	28	26	48	43
SLC25A37	NM_016612.2	6603	8911	2626	1636	549	8483	4881	7579	9847	9812	10118	9709	6167	11760	14677	2419	1970	4387	1945	2838	3257	4663	12732	5464	3246	5378	6497	484	4308	1311	4305	3008	4162	7746	1482	2838	4307	4182	3885	1725	1398	3150	1265	4096	917	2490	4180	2027
SLC44A4	NM_032794.1	12124	11967	4674	8538	8958	12655	6153	11112	11039	13198	3530	11899	4829	8752	20869	3780	3619	2897	2918	6909	4342	5515	11724	11599	10375	8767	7445	2512	4679	1420	5999	9366	4381	5187	2177	2335	3899	4568	4725	6158	2819	4888	8173	8167	638	4404	4471	6180
SMAD2	NM_005901.5	1833	2875	462	414	252	3293	1142	2329	2587	1929	2142	1534	1771	2822	2287	507	320	1124	749	828	773	952	2649	3052	940	1022	1570	150	1019	845	2343	506	1530	1585	336	624	1054	1387	1533	713	1155	1136	1319	1020	156	826	807	705
SMAD3	NM_005902.3	1534	2291	1095	954	246	2623	1389	1822	2822	1436	1882	2078	1947	3383	1920	814	829	1624	1499	1275	443	1380	2377	987	1016	1817	1806	337	1428	627	2147	683	1540	1479	271	824	756	971	1758	546	1092	985	677	904	271	1393	1086	825
SMAD4	NM_005359.5	5703	6414	1539	1734	1204	4327	2718	6500	4746	3426	5340	3584	3486	7579	4601	1582	1291	2476	1597	2146	1996	3111	5871	7745	2232	3727	3041	867	3017	1474	4956	1971	3289	3394	707	1484	2047	2244	2464	2774	1693	2382	1913	2276	643	1751	2143	2097
SNAI1	NM_005985.2	160	362	76	92	41	202	175	300	248	480	347	293	218	356	198	115	127	260	169	88	126	101	327	260	121	134	190	44	160	100	209	78	109	181	23	122	92	135	278	67	277	100	86	255	39	112	71	66
SNAI2	NM_003068.4	363	689	427	117	42	498	502	731	639	1176	1286	693	635	2228	913	220	246	505	393	233	172	158	1031	964	269	885	316	86	1136	597	894	143	206	434	66	212	411	369	416	125	679	286	210	648	56	304	92	165
SOX10	NM_006941.3	24	86	86	24	12	61	124	87	82	71	84	194	156	90	172	91	50	83	194	66	22	18	134	20	132	98	78	15	117	27	127	42	11	28	9	82	34	30	57	11	28	42	20	97	9	89	29	46
ST14	NM_021978.3	3654	5500	1628	2448	1161	3831	1889	2662	2390	3196	2811	3575	1989	2068	2650	1169	1222	1073	2616	1734	1229	1228	2318	3098	2911	1578	3862	370	2152	809	1499	1282	1764	1879	413	668	994	1043	2970	1899	1806	1399	1232	3869	305	1014	1773	1494
ST3GAL2	NM_006927.3	682	1601	381	286	126	1127	479	835	788	669	1100	1029	821	971	860	436	250	759	728	544	263	445	930	474	469	491	770	162	489	333	683	334	333	604	72	340	166	277	669	142	554	282	188	616	78	324	215	180
ST8SIA3	NM_015879.2	18	17	13	15	18	9	17	10	21	20	15	26	13	23	20	8	15	20	7	9	17	10	15	17	10	16	16	11	5	9	23	11	14	15	5	7	9	8	9	12	8	14	11	15	15	27	23	9
SVOP	NM_018711.2	16	17	13	13	3	5	12	12	22	13	24	21	14	28	21	8	7	6	9	5	7	20	12	7	10	9	11	5	11	3	53	4	12	9	1	5	8	9	15	11	10	13	8	43	7	13	9	15
SYDE1	NM_033025.4	565	2138	376	512	80	1926	743	1662	1841	1369	1439	1337	1154	1991	1541	684	274	1176	686	570	315	645	1857	890	621	948	831	151	678	546	1746	297	1071	1381	143	777	688	954	1427	309	1847	839	822	927	128	675	358	409
SYP	NM_003179.2	270	111	44	61	39	120	46	108	68	271	138	322	95	147	722	54	35	57	152	43	259	135	296	116	40	60	56	79	93	35	460	135	262	269	15	144	59	267	224	74	32	56	21	641	24	84	77	77
SYT11	NM_152280.4	430	1880	260	265	77	2026	572	948	1081	907	1273	1419	1044	1926	1642	425	198	1019	416	364	110	568	1671	591	413	478	647	161	706	366	1452	229	997	1060	90	657	562	664	1233	219	1318	660	805	579	82	419	4223	270
Sox2	NM_003106.2	20	30	21	7	21	34	22	20	12	18	20	29	25	36	26	18	19	16	20	20	18	16	21	21	17	25	13	10	26	6	17	9	11	13	7	10	20	10	13	10	12	16	15	25	14	18	36	26
TACSTD2	NM_002353.2	19069	29253	4014	2761	6647	21489	9692	19239	8467	29192	4319	21603	9025	21382	19782	5270	6621	6205	1438	7133	9349	5483	21898	23113	14130	9750	13369	2629	10933	3536	16396	4168	9572	14236	4326	4815	13082	13108	12483	6861	9786	15048	16703	741	3381	4988	8205	5455
TC2N	NM_152332.4	2533	3078	244	304	303	4314	1445	2269	3024	4043	2335	2663	1401	2937	8362	830	816	1376	867	981	1113	1471	3770	3179	1649	932	2421	255	1479	766	2725	648	1656	1685	273	710	1486	1606	1868	2090	934	1891	1762	1101	306	938	800	922
TG2	NM_004613.2	3554	14903	1310	3275	921	39922	1590	6629	7308	4905	10153	13119	8212	9235	29775	2034	2060	4034	3198	3676	1510	3790	7739	3332	1851	2260	8175	1094	5550	3351	8894	4295	5567	35446	489	8205	6684	3446	13851	922	8800	8029	3819	6394	673	3014	4196	2451
TGFBR3	NM_003243.4	355	1247	730	479	222	877	709	1113	637	447	1065	803	893	2784	1787	560	373	1018	538	569	259	356	1268	482	638	951	544	209	540	792	995	316	535	589	94	383	415	467	525	204	494	310	248	376	107	459	231	217
TIMP2	NM_003255.4	6727	32872	5854	8985	1989	30031	8539	16290	21109	14197	20344	19375	19010	23574	20635	10068	6198	14268	11422	7690	3593	10552	22081	9171	9660	10638	14503	3062	10401	5782	17912	3908	16970	16546	1958	12113	7143	10862	22419	4123	35889	11899	13795	15216	1330	10335	7058	5711
TMC4	NM_144686.1	1642	1910	267	608	931	1744	679	1696	1546	2255	1149	1933	640	1495	2229	265	237	305	223	388	350	587	1518	2071	639	708	678	119	300	449	883	420	527	741	131	97	515	573	764	413	280	505	397	256	175	132	383	279
TMEM125	NM_144626.1	950	1909	852	798	86	1355	829	1705	894	943	368	2251	1436	1018	1515	418	588	633	643	611	894	286	1396	1170	882	922	1230	228	1206	255	509	624	724	1206	212	198	537	746	734	558	489	934	716	534	178	361	394	402
TMPRSS2	NM_005656.2	56290	62581	17308	16468	66	15262	9495	24242	12678	34214	27435	39599	28708	33562	21988	2069	13215	4027	4881	8006	14656	15892	23498	61719	19441	21383	16491	2624	10608	406	15828	1738	12845	10947	3644	4207	7872	14915	12707	16802	2872	13167	6177	8276	3878	6510	11764	9104
TMPRSS2-ERG III	Fusion_0120.1	30	11	18	22	749	363	26	1411	15	1434	15	29	9	18	23	21	318	189	14	465	1109	33	1306	26	1109	390	23	10	395	27	548	472	13	1035	524	11	422	18	17	17	268	25	168	628	14	443	712	1142
TMPRSS2-ERG VI	Fusion_0124.1	13	14	8	8	13	19	5	6	11	4	17	13	11	14	15	3	2	6	12	691	3	51	10	20	4	15	13	6	3	29	8	3	11	8	3	3	604	10	15	7	667	12	8	709	2	669	15	18
TNK1	NM_003985.1	330	615	187	135	68	602	323	770	500	245	552	821	291	735	917	194	146	248	320	228	278	137	390	585	166	329	274	48	207	144	356	150	188	190	51	165	198	320	584	216	156	452	153	268	76	214	123	130
TP53	NM_000546.2	2283	3468	530	1144	379	3785	1563	3435	1674	3137	4054	2819	1801	2716	2579	1203	631	1382	1284	1159	1431	1234	2821	3114	796	1028	603	292	1252	661	1950	1001	1043	1401	241	610	911	1006	2714	1513	754	991	709	1361	382	892	230	826
TWIST1	NM_000474.3	17	502	55	82	182	173	359	336	61	262	687	46	2532	63	38	1848	516	189	137	91	136	287	771	28	141	173	148	100	44	49	136	399	41	107	78	34	71	162	76	391	170	160	88	233	520	60	164	315
TXNIP	NM_006472.1	22837	40318	14546	16083	12458	38061	19883	65113	22811	51202	56882	39687	28793	43961	51848	20666	9345	25538	24190	25248	31859	15208	38061	40073	36437	31631	26224	9367	20387	12982	29742	14996	17428	17051	4202	13386	12349	15810	25471	45822	10889	11199	12321	24659	4154	14614	8976	26037
UPK2	NM_006760.3	22	20	8	6	11	17	6	12	15	228	9	16	10	32	14	5	6	9	5	6	3	8	15	5	10	11	5	6	11	8	8	9	6	11	6	7	9	8	41	42	2	12	5	16	10	9	11	14
VIM	NM_003380.4	12466	39924	9103	7593	3694	38553	10068	23981	21030	30245	30428	28522	19294	25202	26269	15561	10447	17716	19761	9581	5046	8556	32160	17480	17158	9503	19847	3121	15650	9363	19525	5969	16083	17227	2924	16903	7737	10810	22272	3985	23626	8759	10111	25953	15519	11279	6752	5897
ZBTB10	NM_023929.3	10258	4741	816	1490	522	3550	2490	3054	2548	4897	9844	7280	4849	4195	4217	958	1434	1567	1097	958	2580	4706	5322	17022	3762	1884	2529	552	2099	484	4098	1570	3091	2297	573	903	1901	4648	3054	7512	1355	3184	1704	2049	1906	1354	8605	2543
ZEB1	NM_001128128.2	535	3323	249	156	55	2554	714	1999	1419	2004	1931	1782	1216	1554	2015	518	184	1215	573	369	187	420	2684	1018	726	547	871	55	758	564	2286	222	1200	1391	117	764	814	1204	1516	329	1460	1054	973	681	109	407	416	275
ZEB2	NM_001171653.1	757	1705	581	389	291	1421	598	2061	1142	1134	1387	1397	1177	2691	2097	392	185	1352	883	535	447	487	2322	1339	876	865	812	222	556	481	1560	354	655	861	185	636	564	854	677	272	733	522	563	881	101	708	315	326
ACTB	NM_001101.3	42230	133841	26689	67262	28831	175653	43930	78977	89867	89274	120353	95076	83857	133525	194297	36406	26121	67472	67884	37999	27528	48122	106956	88993	41327	59755	45401	11660	54276	48832	96160	32904	71637	90327	11739	63320	46065	47212	100766	30439	87295	45286	51398	70017	8169	30059	25644	26675
GAPDH	NM_002046.3	17115	33376	4052	8841	10392	33669	8445	25215	30085	40197	32916	29173	22008	22525	31819	4887	3994	12568	10811	11195	7912	15636	29627	31217	11537	9297	13047	2999	8114	9612	25935	9395	13857	16426	4053	12003	13317	19300	29268	7300	14446	13206	8709	41400	5584	6008	11851	7328
GUSB	NM_000181.3	3434	13459	1101	1187	392	7045	2428	4466	5771	4039	6118	6375	3485	3547	6323	1531	1362	1577	1928	2047	2551	3263	3854	4303	3866	2097	2571	569	3680	2965	2972	3866	1483	1888	371	1469	1356	1990	2876	1701	2007	2223	1738	5675	823	1615	2121	1373
HPRT1	NM_000194.2	945	2254	84	123	152	994	303	707	783	1115	1156	1016	681	820	996	148	70	354	213	196	185	375	940	1045	208	245	281	114	323	552	733	350	409	575	91	467	398	559	677	331	358	410	315	594	127	212	332	159
RPL13A	NM_012423.2	14977	34008	8305	14401	9423	28148	16203	34994	19605	37299	24174	36978	18261	32637	23543	14907	10201	11368	11276	17773	21104	16523	24433	26225	17575	12738	23367	10150	9971	3907	22924	8660	15035	10943	8195	9285	15510	30669	12463	18132	8671	13487	15259	8502	11929	15071	22567	20519
NEG_A	ERCC_00096.1	10	11	11	11	10	6	7	14	7	9	13	13	4	19	15	14	7	6	4	7	5	10	5	16	14	12	9	3	7	5	2	2	6	7	3	5	2	9	8	2	7	11	7	14	10	9	11	13
NEG_B	ERCC_00041.1	10	5	12	9	12	4	5	8	5	4	3	10	11	6	5	5	5	2	6	12	3	5	12	6	3	8	8	2	4	3	5	1	3	4	4	6	5	7	5	5	9	4	5	13	11	9	12	8
NEG_C	ERCC_00019.1	7	7	17	13	17	6	14	20	8	12	15	12	12	8	14	8	9	5	12	7	11	4	11	9	8	9	13	4	3	11	7	5	3	10	8	5	8	9	4	6	10	13	14	10	9	14	14	5
NEG_D	ERCC_00076.1	2	2	3	3	8	4	6	2	7	7	3	5	6	6	1	5	3	2	1	4	4	3	5	2	3	4	5	3	5	2	1	2	4	6	2	4	4	4	7	4	5	6	7	10	6	5	5	5
NEG_E	ERCC_00098.1	16	16	12	15	13	14	15	15	14	17	21	14	20	15	30	14	8	10	13	10	13	6	21	25	15	13	14	4	7	8	12	4	9	8	6	8	7	5	17	11	13	6	16	36	10	13	10	11
NEG_F	ERCC_00126.1	8	10	7	10	8	8	5	11	5	5	3	7	7	7	2	2	5	6	5	4	5	6	3	6	6	4	6	2	4	5	10	1	8	4	1	7	1	9	14	8	7	5	4	8	7	13	6	9
POS_A	ERCC_00034.1	93129	79647	128121	135031	131767	81851	105522	74185	88270	70997	82862	88765	93824	95684	80677	114434	91409	71312	96204	75805	78276	82627	70449	66188	86935	77571	86968	100744	84301	84042	84817	74258	54835	62406	66772	58548	61329	64498	82306	71107	79345	66747	80180	104848	104757	96054	84906	101481
POS_B	ERCC_00112.1	10638	9093	14962	15241	14921	9536	11692	8188	9506	7784	8945	10211	10700	10841	9043	12936	10217	7762	10693	8388	8822	8757	7858	7418	9446	8558	9886	11122	9135	9357	9203	8469	5658	6349	6948	5932	6303	6669	8694	7628	8427	7002	8563	11112	10998	10015	8803	10528
POS_C	ERCC_00002.1	4740	4082	6636	6818	6660	4138	5595	3864	4647	3747	4261	4559	4991	5045	4269	6019	4795	3704	5034	4023	4453	4215	3635	3574	4565	4080	4636	5482	4448	4447	4445	3908	4633	5127	5649	4903	5134	5416	6706	5903	6729	5441	6661	8326	8437	7715	6526	8171
POS_D	ERCC_00092.1	585	511	766	836	739	496	618	436	538	443	451	542	626	577	506	651	569	417	567	433	420	504	450	407	516	485	550	590	507	490	488	434	356	433	404	365	395	431	496	454	493	436	503	668	697	590	547	674
POS_E	ERCC_00035.1	240	231	366	352	354	216	277	215	229	201	252	275	226	291	244	317	242	193	254	215	224	232	232	189	257	200	257	256	238	231	241	191	113	113	156	137	135	154	173	146	179	136	183	233	250	253	206	217
POS_F	ERCC_00117.1	100	68	91	97	94	62	91	78	67	57	67	83	64	95	62	74	86	58	64	48	46	75	88	75	85	64	88	69	68	53	69	51	53	46	52	45	44	61	66	45	59	60	50	80	84	77	62	84
[truncated: 77 more columns]
